# Supplementary material for: Knowledge, attitudes and practices towards emergency contraceptive pill use among women of reproductive age in Lira District, Northern Uganda: A cross-sectional study
Source: PLoS One. 2026 Mar 26;21(3):e0346151. doi: 10.1371/journal.pone.0346151 (PMC13020816; doi:10.1371/journal.pone.0346151)
Supplement: S1 Data — (ZIP) [file pone.0346151.s001.zip]

Archive with 1 entries (1 files):
- final data set.dta
